# Supplementary material for: KRAS and NRAS Translation Is Increased upon MEK Inhibitors-Induced Processing Bodies Dissolution
Source: Cancers (Basel). 2023 Jun 6;15(12):3078. doi: 10.3390/cancers15123078 (PMC10296394; doi:10.3390/cancers15123078)
Supplement: Supplementary file 1 [file cancers-15-03078-s001.zip]

Archive with 8 entries (8 files):
- Figure S1.pdf
- Figure S2.pdf
- Figure S3.pdf
- Figure S4.pdf
- Figure S5.pdf
- Figure S6.pdf
- Figure S7-13 .pdf
- Table S1.pdf
